# Supplementary material for: Canadian Expert Consensus Recommendations for the Diagnosis and Management of Glioblastoma: Results of a Delphi Study
Source: Curr Oncol. 2025 Apr 1;32(4):207. doi: 10.3390/curroncol32040207 (PMC12026134; doi:10.3390/curroncol32040207)
Supplement: Supplementary file 1 [file curroncol-32-00207-s001.zip]

Archive with 1 entries (1 files):
- curroncol-3524934-supplementary.pdf
